# Supplementary material for: The Assembly of Bacteria Living in Natural Environments Shapes Neuronal Integrity and Behavioral Outputs in Caenorhabditis elegans
Source: mBio. 2023 Mar 8;14(2):e03402-22. doi: 10.1128/mbio.03402-22 (PMC10127743; doi:10.1128/mbio.03402-22)
Supplement: TABLE S1 [file mbio.03402-22-s0001.xlsx]

## Sheet: Table S1
S1 Table
	Metabolite	HMBD ID	Window range (ppm)
	2-Aminoadipic Acid	HMDB0302754	2.225-2.286
	Acetic Acid	HMDB0000042	1.917-1.926
	Alanine	HMDB0000161	1.465-1.504
	Aspartic Acid	HMDB0000191	2.795-2.863
	Beta-Alanine	HMDB0000056	3.175-3.200
	Betaine	HMDB0000043	3.278-3.303
			3.893-3.919
	Ethanol	HMDB0000108	1.171-1.203
	Ethanolamine	HMDB0000149	3.020-3.165
	Phenylalanine	HMDB0000159	7.326-7.346
	Formic Acid	HMDB0000142	8.458-8.463
	Fumaric Acid	HMDB0000134	6.517-6.532
	Glycine	HMDB0000123	3.563-3.571
	Glutamic Acid	HMDB0000148	2.056-2.078
			2.082-2.088
			2.107-2.166
	Isobutyric Acid	HMDB0001873	1.055-1.085
	Isoleucine	HMDB0000172	0.926-0.980
			0.980-1.029
	Lactic Acid	HMDB0000190	1.321-1.344
	Leucine	HMDB0000689	0.926-0.980
	Lipids (CH2)	---	0.852-0.907
	Methionine	HMDB0000696	2.631-2.660
	NAD+	HMDB0000902	9.138-9.161
	Ribose	HMDB0000283	3.519-3.548
			3.691-3.709
	Tyrosine	HMDB0000158	6.895-6.919
	Threalose	HMDB0000975	3.438-3.492
			3.641-3.663
			3.810-3.845
			3.850-3.973
			5.185-5.208
	Uracil	HMDB0000300	5.797-5.823
			7.534-7.561
	Valine	HMDB0000883	0.980-1.029
