# Supplementary material for: The Assembly of Bacteria Living in Natural Environments Shapes Neuronal Integrity and Behavioral Outputs in Caenorhabditis elegans
Source: mBio. 2023 Mar 8;14(2):e03402-22. doi: 10.1128/mbio.03402-22 (PMC10127743; doi:10.1128/mbio.03402-22)
Supplement: DATA SET S1 [file mbio.03402-22-s0008.xlsx]

## Sheet: sheet 1
Figure 2A
time	S. enterica						S. sp.						B. pumilus
0.5	0.14	0.14	0.14	0.14	0.14	0.14	0.144	0.145	0.144	0.148	0.143	0.143	0.158	0.141	0.139	0.147	0.147	0.142
1	0.16	0.17	0.17	0.17	0.16	0.16	0.154	0.155	0.152	0.154	0.152	0.154	0.176	0.154	0.148	0.155	0.16	0.161
2	0.22	0.23	0.22	0.22	0.22	0.22	0.173	0.171	0.169	0.171	0.168	0.172	0.217	0.199	0.199	0.207	0.206	0.205
3	0.28	0.29	0.29	0.29	0.28	0.28	0.192	0.191	0.188	0.189	0.188	0.187	0.255	0.235	0.238	0.242	0.244	0.242
4	0.31	0.33	0.33	0.33	0.32	0.31	0.21	0.211	0.208	0.21	0.206	0.206	0.285	0.267	0.269	0.272	0.275	0.274
5	0.36	0.38	0.38	0.38	0.38	0.37	0.237	0.24	0.237	0.24	0.234	0.235	0.323	0.304	0.31	0.308	0.313	0.314
6	0.37	0.41	0.4	0.4	0.39	0.38	0.271	0.275	0.272	0.276	0.267	0.271	0.364	0.341	0.349	0.345	0.352	0.355
7	0.4	0.44	0.42	0.43	0.42	0.41	0.312	0.317	0.315	0.321	0.308	0.312	0.383	0.372	0.376	0.374	0.38	0.381
8	0.42	0.46	0.45	0.45	0.45	0.43	0.352	0.357	0.359	0.367	0.349	0.354	0.394	0.382	0.387	0.382	0.391	0.391
9	0.46	0.49	0.48	0.48	0.48	0.47	0.408	0.412	0.419	0.431	0.406	0.41	0.407	0.396	0.4	0.395	0.405	0.407
10	0.5	0.53	0.52	0.52	0.52	0.51	0.465	0.469	0.48	0.496	0.466	0.468	0.423	0.412	0.413	0.408	0.42	0.423
11	0.54	0.57	0.56	0.56	0.57	0.55	0.514	0.517	0.53	0.547	0.518	0.517	0.439	0.427	0.426	0.422	0.436	0.44
12	0.59	0.61	0.61	0.6	0.61	0.6	0.55	0.55	0.562	0.58	0.552	0.551	0.453	0.441	0.439	0.435	0.449	0.453
13	0.65	0.67	0.67	0.66	0.67	0.66	0.573	0.573	0.584	0.601	0.576	0.569	0.469	0.457	0.455	0.451	0.466	0.471
14	0.71	0.73	0.72	0.72	0.73	0.73	0.595	0.591	0.605	0.619	0.601	0.583	0.486	0.474	0.471	0.468	0.484	0.489
15	0.77	0.78	0.78	0.78	0.79	0.79	0.613	0.607	0.623	0.636	0.623	0.602	0.505	0.491	0.489	0.486	0.501	0.507
16	0.83	0.84	0.84	0.83	0.85	0.84	0.633	0.623	0.64	0.654	0.641	0.622	0.522	0.509	0.507	0.504	0.518	0.526
17	0.87	0.87	0.88	0.87	0.88	0.88	0.649	0.637	0.654	0.667	0.652	0.637	0.535	0.524	0.52	0.517	0.532	0.541
18	0.9	0.9	0.91	0.9	0.92	0.91	0.661	0.647	0.667	0.679	0.664	0.65	0.548	0.537	0.534	0.531	0.546	0.555
Figure 2B	Chemotaxis index normalized to E. coli (12h)
	E. coli OP50			E. coli HT115
Stenotrophomonas sp.	0.24	0.26	0.26	0.02	0.03	0.03
B. pumilus	0.03	0.05	0.06	-0.17	-0.16	-0.18
S. enterica	-0.51	-0.54	-0.53	-0.27	-0.28	-0.28
S. sp./ B. pumilus	-0.28	-0.28	-0.32	-0.5	-0.47	-0.48
S. sp./ S. enterica	0.12	0.1	0.11	-0.22	-0.22	-0.23
B. pumilus/ S. enterica	0.33	0.34	0.29	-0.05	-0.09	-0.06
all together	-0.17	-0.18	-0.15	0.28	0.26	0.27
Figure 2C
	Chemotaxis index normalized to E. coli (24h)
Stenotrophomonas sp.	0.3	0.27	0.26	0.03	0.03	0.03
B. pumilus	-0.02	-0.01	-0.03	-0.18	-0.22	-0.18
S. enterica	-0.08	-0.08	-0.14	-0.27	-0.24	-0.26
S. sp./ B. pumilus	-0.22	-0.18	-0.2	-0.33	-0.33	-0.35
S. sp./ S. enterica	0.1	0.1	0.1	-0.18	-0.17	-0.2
B. pumilus/ S. enterica	0.33	0.33	0.35	-0.01	-0.02	-0.03
all together	-0.17	-0.21	-0.16	0.55	0.55	0.55
Figure 2D
	% Animals in lawn
Stenotrophomonas sp.	71	70	71
B. pumilus	42	40	42
S. enterica	50	46	46
S. sp./ B. pumilus	80	80	78
S. sp./ S. enterica	70	70	69
B. pumilus/ S. enterica	57	58	57
all together	58	58	58

## Sheet: sheet 2
Figure 3A
Pharyngeal pumping
Stenotrophomonas sp.	223	220	227
B. pumilus	327	327	327
S. enterica	283	280	280
S. sp./ B. pumilus	283	287	283
S. sp./ S. enterica	270	263	267
B. pumilus/ S. enterica	310	307	310
all together	277	273	273
E. coli OP50	250	250	250	253	250	247
E. coli HT115	290	297	293	293	297	297
Figure 3B
Defecation interval
Stenotrophomonas sp.	50	50	51
B. pumilus	38	37	38
S. enterica	47	47	47
S. sp./ B. pumilus	41	41	41
S. sp./ S. enterica	48	48	48
B. pumilus/ S. enterica	34	33	33
all together	47	47	47
E. coli OP50	45	45	45
E. coli HT115	49	50	50
Figure 3C
Correlation pharyngeal rate and defecation interval
	Pharyngeal rate	Defecation interval
S. enterica	47	281
Stenotrophomonas sp.	50.3333	223.333
B. pumilus	37.6667	327
S. sp./ S. enterica	48	266.667
B. pumilus/ S. enterica	33.3333	309
S. sp./ B. pumilus	41	284.333
all together	47	274.333

## Sheet: sheet 3
Figure 4A
Growth	Adults at 72h
Stenotrophomonas sp.	86.1	82.7	82.7
B. pumilus	54.9	55	55
S. enterica	92.5	91.6	92.2
S. sp./ B. pumilus	52.4	49.4	49
S. sp./ S. enterica	92.6	90.5	91.6
B. pumilus/ S. enterica	61.8	61.9	62.1
all together	91.2	90.5	89.5
Figure 4B
acdh-1::gfp expression
C. aquatica	E. coli OP50	Stenotrophomonas sp.	B. pumilus	S. enterica
2.38413	32.7535	31.1071	15.7691	22.8099
2.8701	44.2647	24.788	28.1104	25.1416
2.74658	47.6573	11.8018	21.9584	19.5767
3.08287	48.8	80.2483	24.2883	13.7268
3.14341	34.9705	15.0286	27.732	31.9728
3.45957	38.6546	35.2042	32.859	15.3688
3.18111	51.6013	21.5754	17.5246	19.3517
2.46559	62.2089	15.4733	63.9333	34.9029
2.83929	33.8216	83.1077	13.3192	13.3166
3.00775	60.2588	47.1618	23.1078	17.4571
3.45275		47.3817	27.355	40.5928
3.70835		25.6847	36.8067	20.4096
1.65462		32.5824	27.223	19.2975
2.3962		23.2185	44.2186	31.1962
2.94129		38.2467	70.1322	20.2327
			47.7543

## Sheet: sheet 4 
Figure 5A
	%functional axons
Stenotrophomonas sp.	11.9	12.8	11
B. pumilus	24.1	25.6	28.1
S. enterica	8.7	3.4	18.9
S. sp./ B. pumilus co-cultured	17.4	13.7	15.2
S. sp./ B. pumilus grown separated	27.8	24.9	20.9	24.7	19.1
S. sp./ S. enterica	22.3	10	16.3
B. pumilus/ S. enterica	21.1	20.5	23.1
all together	21	12.7	12.3
Figure 5B
	% Touch response
Stenotrophomonas sp.	11	12	13
B. pumilus	55	58	56
S. enterica	22	21	22
S. sp./ B. pumilus	11	12	13
S. sp./ S. enterica	21	22	20
B. pumilus/ S. enterica	69	66	61
all together	34	32	33

## Sheet: sheet 5
Figure 7E
live E. coli OP50	% functional axons
control	3.3	6.6	3.3
Ethanol 10mM	3.22581	3.22581	0
NAD+ 1mM	31.5	26.8	30.3
UV-killed E. coli OP50
control	3.2	6.7	3.3
Ethanol 10mM	0	0	12.1212
NAD+ 1mM	21	21.6	21.6
Figure 7F	NAD+
E. coli	-	16.4	15.7	16.8
	+	31.5	26.8	30.3
Stenotrophomonas sp.	-	11.9	12.8	11
	+	22.5	22.4	23.2
B. pumilus	-	24.1	25.6	28.1
	+	34	28.6	30.3
S. sp/ B. pumilus co-cultured	-	13.7	15.2	15.8
	+	21.4	20.1	18.3
S. sp/ B. pumilus grown separated	-	27.8	24.9	20.9	24.7	26.3
	+	18.5	19.4	24.5

## Sheet: sheet 6
Figure S1
1hour	in lawn						border						out
E. coli OP50	74	69	70	73	69	68	16	22	20	18	21	20	11	9	11	9	9	11
E. coli HT115	55	57	58	54	57	60	30	27	27	31	27	27	15	15	14	15	16	13
Stenotrophomonas sp.	67	69	68				23	22	21				10	9	11
B. pumilus	22	24	26				52	52	50				26	24	24
S. enterica	47	45	46				33	34	36				20	20	18
S. sp./ B. pumilus	33	32	34				42	43	42				25	25	24
S. sp./ S. enterica	44	44	46				32	33	33				23	24	21
B. pumilus/ S. enterica	33	34	33				22	22	22				45	45	44
all together	40	39	41				19	18	19				41	41	41
2 hours	in lawn						border						out
E. coli OP50	69	66	64	70	66	66	23	24	27	22	25	26	7	9	9	7	9	8
E. coli HT115	63	64	65	64	64	65	22	22	23	21	22	24	15	13	11	15	14	11
Stenotrophomonas sp.	73	72	70				20	20	21				6	8	9
B. pumilus	35	37	36				57	54	53				9	9	10
S. enterica	48	48	47				36	34	35				16	17	18
S. sp./ B. pumilus	68	67	67				23	24	23				9	10	9
S. sp./ S. enterica	46	47	46				25	25	27				28	28	28
B. pumilus/ S. enterica	25	26	28				19	21	18				56	53	54
all together	48	49	49				25	24	25				26	27	26
3 hours
E. coli OP50	78	75	75	76	75	74	16	17	16	18	18	16	6	8	9	6	7	9
E. coli HT115	66	67	65	65	67	63	22	21	23	23	19	23	12	12	12	12	13	13
Stenotrophomonas sp.	71	70	71				29	30	27				0	0	1
B. pumilus	42	40	42				29	32	32				28	29	26
S. enterica	50	46	46				34	39	39				16	15	15
S. sp./ B. pumilus	80	80	78				18	17	19				2	3	3
S. sp./ S. enterica	70	70	69				23	24	23				7	7	7
B. pumilus/ S. enterica	57	58	57				15	15	17				27	27	25
all together	58	58	58				14	13	14				28	29	28

## Sheet: sheet 7
Figure S2
24h	L1-L3			L4			Adults
E. coli OP50	100	100	100	0	0	0	0	0	0
E. coli HT115	100	100	100	0	0	0	0	0	0
Stenotrophomonas sp.	100	100	100	0	0	0	0	0	0
B. pumilus	100	100	100	0	0	0	0	0	0
S. enterica	100	100	100	0	0	0	0	0	0
S. sp./ B. pumilus	100	100	100	0	0	0	0	0	0
S. sp./ S. enterica	100	100	100	0	0	0	0	0	0
B. pumilus/ S. enterica	100	100	100	0	0	0	0	0	0
all together	100	100	100	0	0	0	0	0	0
48h	L1-L3			L4			Adults
E. coli OP50	74.6	75.3	74.6	25.4	24.7	25.4	0	0	0
E. coli HT115	69.8	69.7	68.3	30.2	30.2	31	0	0	0.8
Stenotrophomonas sp.	94	94.6	94.7	6	5.4	5.3	0	0	0
B. pumilus	93.8	93.6	95	6.2	6.4	5	0	0	0
S. enterica	91.7	90.4	89.9	8.3	9.6	10.1	0	0	0
S. sp./ B. pumilus	85.7	91.6	90.6	14.3	8.4	9.4	0	0	0
S. sp./ S. enterica	81.1	81.6	81.4	18.9	18.4	18.6	0	0	0
B. pumilus/ S. enterica	90.7	91.2	90.2	9.3	8.8	9.8	0	0	0
all together	82.4	83.9	82.8	17.6	16.1	17.2	0	0	0
72h	L1-L3			L4			Adults
E. coli OP50	0	0	0	25.2	25.6	23.2	74.8	74.4	76.8
E. coli HT115	0	0	0	10	10	10	90	90	90
Stenotrophomonas sp.	6	6.8	6.8	7.9	10.4	10.4	86.1	82.7	82.7
B. pumilus	19.8	19.7	19.8	25.3	25.2	25.2	54.9	55	55
S. enterica	0	0	0	7.5	8.4	7.8	92.5	91.6	92.2
S. sp./ B. pumilus	31.7	32	33.4	15.9	18.5	17.6	52.4	49.4	49
S. sp./ S. enterica	0	0	0	7.4	9.5	8.4	92.6	90.5	91.6
B. pumilus/ S. enterica	13.6	13.3	14	24.6	24.8	23.8	61.8	61.9	62.1
all together	0	0	0	8.8	9.5	10.5	91.2	90.5	89.5

## Sheet: sheet 8
Figure S6
Live E. coli OP50
Ethanol (mM)	% functional axons
0	3.33333	6.66667	3.33333
1	0	3.33333	3.33333
10	3.22581	3.22581	0
100	0	6.25	0
500	3.33333	0	0
UV-killed E. coli OP50
Ethanol (mM)	% functional axons
0	3.22581	6.66667	3.33333
1	0	6.66667	0
10	0	0	12.1212
100	0	0	0
500	0	4	3.33333
