# Supplementary material for: The Assembly of Bacteria Living in Natural Environments Shapes Neuronal Integrity and Behavioral Outputs in Caenorhabditis elegans
Source: mBio. 2023 Mar 8;14(2):e03402-22. doi: 10.1128/mbio.03402-22 (PMC10127743; doi:10.1128/mbio.03402-22)
Supplement: DATA SET S2 [file mbio.03402-22-s0009.xlsx]

## Sheet: Sheet 1
Figure 2A
Two-Way ANOVA
ANOVA table	SS	DF	MS	F (DFn, DFd)	P value
Row Factor	1.113	2	0.5565	F (1,677, 8,387) = 466,3	P<0,0001
Column Factor	10.8	18	0.5998	F (2,220, 11,10) = 20990	P<0,0001
Row Factor x Column Factor	0.959	36	0.02664	F (2,204, 11,02) = 821,4	P<0,0001
Subject x Row Factor	0.01193	10	0.001193
Subject x Column Factor	0.002572	90	2.858e-05
Subject	0.0007563	5	0.0001513
Residual	0.005838	180	3.243e-05
Post hoc analyses
Tukey's multiple comparisons test	Mean Diff,	95,00% CI of diff,	Below threshold?	Summary	Adjusted P Value
Group A
S. enterica vs. S. sp.	-0.0045	-0,006985 to -0,002015	Yes	**	0.0046
S. enterica vs. B. pumilus	-0.005667	-0,01478 to 0,003447	No	ns	0.2017
S. sp. vs. B. pumilus	-0.001167	-0,01050 to 0,008167	No	ns	0.9144
Group B
S. enterica vs. S. sp.	0.0115	0,004285 to 0,01872	Yes	**	0.0081
S. enterica vs. B. pumilus	0.006	-0,01284 to 0,02484	No	ns	0.5886
S. sp. vs. B. pumilus	-0.0055	-0,01787 to 0,006869	No	ns	0.3884
Group C
S. enterica vs. S. sp.	0.051	0,04524 to 0,05676	Yes	****	<0,0001
S. enterica vs. B. pumilus	0.01617	0,003807 to 0,02853	Yes	*	0.0183
S. sp. vs. B. pumilus	-0.03483	-0,04255 to -0,02711	Yes	****	<0,0001
Group D
S. enterica vs. S. sp.	0.09583	0,08835 to 0,1033	Yes	****	<0,0001
S. enterica vs. B. pumilus	0.04233	0,02724 to 0,05742	Yes	***	0.0006
S. sp. vs. B. pumilus	-0.0535	-0,06193 to -0,04507	Yes	****	<0,0001
Group E
S. enterica vs. S. sp.	0.1132	0,1010 to 0,1253	Yes	****	<0,0001
S. enterica vs. B. pumilus	0.048	0,02763 to 0,06837	Yes	**	0.0014
S. sp. vs. B. pumilus	-0.06517	-0,07419 to -0,05614	Yes	****	<0,0001
Group F
S. enterica vs. S. sp.	0.1378	0,1270 to 0,1486	Yes	****	<0,0001
S. enterica vs. B. pumilus	0.063	0,04384 to 0,08216	Yes	***	0.0003
S. sp. vs. B. pumilus	-0.07483	-0,08557 to -0,06409	Yes	****	<0,0001
Group G
S. enterica vs. S. sp.	0.1197	0,1021 to 0,1372	Yes	****	<0,0001
S. enterica vs. B. pumilus	0.04067	0,01055 to 0,07078	Yes	*	0.0161
S. sp. vs. B. pumilus	-0.079	-0,09268 to -0,06532	Yes	****	<0,0001
Group H
S. enterica vs. S. sp.	0.1058	0,08986 to 0,1218	Yes	****	<0,0001
S. enterica vs. B. pumilus	0.04233	0,01803 to 0,06664	Yes	**	0.0055
S. sp. vs. B. pumilus	-0.0635	-0,07457 to -0,05243	Yes	****	<0,0001
Group I
S. enterica vs. S. sp.	0.087	0,06854 to 0,1055	Yes	****	<0,0001
S. enterica vs. B. pumilus	0.0555	0,02979 to 0,08121	Yes	**	0.0021
S. sp. vs. B. pumilus	-0.0315	-0,04578 to -0,01722	Yes	**	0.0019
Group J
S. enterica vs. S. sp.	0.06233	0,04692 to 0,07775	Yes	***	0.0001
S. enterica vs. B. pumilus	0.075	0,05517 to 0,09483	Yes	***	0.0001
S. sp. vs. B. pumilus	0.01267	-0,005753 to 0,03109	No	ns	0.1571
Group K
S. enterica vs. S. sp.	0.04267	0,02505 to 0,06028	Yes	**	0.0012
S. enterica vs. B. pumilus	0.1002	0,07946 to 0,1209	Yes	****	<0,0001
S. sp. vs. B. pumilus	0.0575	0,03411 to 0,08089	Yes	**	0.0012
Group L
S. enterica vs. S. sp.	0.0345	0,01387 to 0,05513	Yes	**	0.0066
S. enterica vs. B. pumilus	0.1267	0,1041 to 0,1492	Yes	****	<0,0001
S. sp. vs. B. pumilus	0.09217	0,06661 to 0,1177	Yes	***	0.0002
Group M
S. enterica vs. S. sp.	0.04583	0,02645 to 0,06522	Yes	**	0.0014
S. enterica vs. B. pumilus	0.1583	0,1404 to 0,1762	Yes	****	<0,0001
S. sp. vs. B. pumilus	0.1125	0,08787 to 0,1371	Yes	****	<0,0001
Group N
S. enterica vs. S. sp.	0.084	0,06525 to 0,1027	Yes	****	<0,0001
S. enterica vs. B. pumilus	0.2018	0,1835 to 0,2202	Yes	****	<0,0001
S. sp. vs. B. pumilus	0.1178	0,09257 to 0,1431	Yes	****	<0,0001
Group O
S. enterica vs. S. sp.	0.1243	0,1016 to 0,1471	Yes	****	<0,0001
S. enterica vs. B. pumilus	0.2447	0,2296 to 0,2597	Yes	****	<0,0001
S. sp. vs. B. pumilus	0.1203	0,09396 to 0,1467	Yes	****	<0,0001
Group P
S. enterica vs. S. sp.	0.1643	0,1441 to 0,1846	Yes	****	<0,0001
S. enterica vs. B. pumilus	0.2852	0,2712 to 0,2991	Yes	****	<0,0001
S. sp. vs. B. pumilus	0.1208	0,09507 to 0,1466	Yes	****	<0,0001
Group Q
S. enterica vs. S. sp.	0.2028	0,1820 to 0,2237	Yes	****	<0,0001
S. enterica vs. B. pumilus	0.324	0,3100 to 0,3380	Yes	****	<0,0001
S. sp. vs. B. pumilus	0.1212	0,09622 to 0,1461	Yes	****	<0,0001
Group R
S. enterica vs. S. sp.	0.2257	0,2079 to 0,2434	Yes	****	<0,0001
S. enterica vs. B. pumilus	0.3468	0,3347 to 0,3589	Yes	****	<0,0001
S. sp. vs. B. pumilus	0.1212	0,09632 to 0,1460	Yes	****	<0,0001
Group S
S. enterica vs. S. sp.	0.2453	0,2263 to 0,2644	Yes	****	<0,0001
S. enterica vs. B. pumilus	0.3648	0,3517 to 0,3780	Yes	****	<0,0001
S. sp. vs. B. pumilus	0.1195	0,09479 to 0,1442	Yes	****	<0,0001
Figure 2B
Two-Way ANOVA
ANOVA table	SS	DF	MS	F (DFn, DFd)	P value
Interaction	0.8771	6	0.1462	F (6, 28) = 653,2	P<0,0001
Row Factor	0.09524	1	0.09524	F (1, 28) = 425,5	P<0,0001
Column Factor	1.846	6	0.3077	F (6, 28) = 1375	P<0,0001
Residual	0.006267	28	0.0002238
Post hoc analyses
Šídák's multiple comparisons test	Mean Diff,	95,00% CI of diff,	Below threshold?	Summary	Adjusted P Value
E. coli OP50 - E. coli HT115
Stenotrophomonas sp.	0.2267	0,1913 to 0,2620	Yes	****	<0,0001
B. pumilus	0.2167	0,1813 to 0,2520	Yes	****	<0,0001
S. enterica	-0.25	-0,2853 to -0,2147	Yes	****	<0,0001
S. sp./ B. pumilus	0.19	0,1547 to 0,2253	Yes	****	<0,0001
S. sp./ S. enterica	0.3333	0,2980 to 0,3687	Yes	****	<0,0001
B. pumilus/ S. enterica	0.3867	0,3513 to 0,4220	Yes	****	<0,0001
all together	-0.4367	-0,4720 to -0,4013	Yes	****	<0,0001
Figure 2C
Two-Way ANOVA
ANOVA table	SS	DF	MS	F (DFn, DFd)	P value
Interaction	1.228	6	0.2047	F (6, 28) = 682,5	P<0,0001
Row Factor	0.08326	1	0.08326	F (1, 28) = 277,5	P<0,0001
Column Factor	1.19	6	0.1983	F (6, 28) = 661,1	P<0,0001
Residual	0.0084	28	0.0003
Post hoc analyses
Šídák's multiple comparisons test	Mean Diff,	95,00% CI of diff,	Below threshold?	Summary	Adjusted P Value
E. coli OP50 - E. coli HT115
Stenotrophomonas sp.	0.2467	0,2057 to 0,2876	Yes	****	<0,0001
B. pumilus	0.1733	0,1324 to 0,2143	Yes	****	<0,0001
S. enterica	0.1567	0,1157 to 0,1976	Yes	****	<0,0001
S. sp./ B. pumilus	0.1367	0,09575 to 0,1776	Yes	****	<0,0001
S. sp./ S. enterica	0.2833	0,2424 to 0,3243	Yes	****	<0,0001
B. pumilus/ S. enterica	0.3567	0,3157 to 0,3976	Yes	****	<0,0001
all together	-0.73	-0,7709 to -0,6891	Yes	****	<0,0001
Figure 2D
One-way ANOVA
ANOVA table	SS	DF	MS	F (DFn, DFd)	P value
Treatment (between columns)	3297	6	549.5	F (6, 14) = 427,4	P<0,0001
Residual (within columns)	18	14	1.286
Total	3315	20
Post hoc analyses
Tukey's multiple comparisons test	Mean Diff,	95,00% CI of diff,	Below threshold?	Summary	Adjusted P Value
Stenotrophomonas sp. vs. B. pumilus	29.33	26,17 to 32,49	Yes	****	<0,0001
Stenotrophomonas sp. vs. S. enterica	23.33	20,17 to 26,49	Yes	****	<0,0001
Stenotrophomonas sp. vs. S. sp./ B. pumilus	-8.667	-11,83 to -5,505	Yes	****	<0,0001
Stenotrophomonas sp. vs. S. sp./ S. enterica	1	-2,161 to 4,161	No	ns	0.9241
Stenotrophomonas sp. vs. B. pumilus/ S. enterica	13.33	10,17 to 16,49	Yes	****	<0,0001
Stenotrophomonas sp. vs. all together	12.67	9,505 to 15,83	Yes	****	<0,0001
B. pumilus vs. S. enterica	-6	-9,161 to -2,839	Yes	***	0.0002
B. pumilus vs. S. sp./ B. pumilus	-38	-41,16 to -34,84	Yes	****	<0,0001
B. pumilus vs. S. sp./ S. enterica	-28.33	-31,49 to -25,17	Yes	****	<0,0001
B. pumilus vs. B. pumilus/ S. enterica	-16	-19,16 to -12,84	Yes	****	<0,0001
B. pumilus vs. all together	-16.67	-19,83 to -13,51	Yes	****	<0,0001
S. enterica vs. S. sp./ B. pumilus	-32	-35,16 to -28,84	Yes	****	<0,0001
S. enterica vs. S. sp./ S. enterica	-22.33	-25,49 to -19,17	Yes	****	<0,0001
S. enterica vs. B. pumilus/ S. enterica	-10	-13,16 to -6,839	Yes	****	<0,0001
S. enterica vs. all together	-10.67	-13,83 to -7,505	Yes	****	<0,0001
S. sp./ B. pumilus vs. S. sp./ S. enterica	9.667	6,505 to 12,83	Yes	****	<0,0001
S. sp./ B. pumilus vs. B. pumilus/ S. enterica	22	18,84 to 25,16	Yes	****	<0,0001
S. sp./ B. pumilus vs. all together	21.33	18,17 to 24,49	Yes	****	<0,0001
S. sp./ S. enterica vs. B. pumilus/ S. enterica	12.33	9,172 to 15,49	Yes	****	<0,0001
S. sp./ S. enterica vs. all together	11.67	8,505 to 14,83	Yes	****	<0,0001
B. pumilus/ S. enterica vs. all together	-0.6667	-3,828 to 2,495	No	ns	0.9889

## Sheet: Sheet 2
Figure 3A
One-way ANOVA
ANOVA table	SS	DF	MS	F (DFn, DFd)	P value
Treatment (between columns)	25959	8	3245	F (8, 24) = 540,2	P<0,0001
Residual (within columns)	144.2	24	6.007
Total	26103	32
Post hoc analyses
Tukey's multiple comparisons test	Mean Diff,	95,00% CI of diff,	Below threshold?	Summary	Adjusted P Value
Stenotrophomonas sp. vs. B. pumilus	-103.7	-110,5 to -96,86	Yes	****	<0,0001
Stenotrophomonas sp. vs. S. enterica	-57.67	-64,47 to -50,86	Yes	****	<0,0001
Stenotrophomonas sp. vs. S. sp./ B. pumilus	-61	-67,80 to -54,20	Yes	****	<0,0001
Stenotrophomonas sp. vs. S. sp./ S. enterica	-43.33	-50,14 to -36,53	Yes	****	<0,0001
Stenotrophomonas sp. vs. B. pumilus/ S. enterica	-85.67	-92,47 to -78,86	Yes	****	<0,0001
Stenotrophomonas sp. vs. all together	-51	-57,80 to -44,20	Yes	****	<0,0001
Stenotrophomonas sp. vs. E. coli OP50	-26.67	-32,56 to -20,78	Yes	****	<0,0001
Stenotrophomonas sp. vs. E. coli HT115	-71.17	-77,06 to -65,28	Yes	****	<0,0001
B. pumilus vs. S. enterica	46	39,20 to 52,80	Yes	****	<0,0001
B. pumilus vs. S. sp./ B. pumilus	42.67	35,86 to 49,47	Yes	****	<0,0001
B. pumilus vs. S. sp./ S. enterica	60.33	53,53 to 67,14	Yes	****	<0,0001
B. pumilus vs. B. pumilus/ S. enterica	18	11,20 to 24,80	Yes	****	<0,0001
B. pumilus vs. all together	52.67	45,86 to 59,47	Yes	****	<0,0001
B. pumilus vs. E. coli OP50	77	71,11 to 82,89	Yes	****	<0,0001
B. pumilus vs. E. coli HT115	32.5	26,61 to 38,39	Yes	****	<0,0001
S. enterica vs. S. sp./ B. pumilus	-3.333	-10,14 to 3,469	No	ns	0.7602
S. enterica vs. S. sp./ S. enterica	14.33	7,531 to 21,14	Yes	****	<0,0001
S. enterica vs. B. pumilus/ S. enterica	-28	-34,80 to -21,20	Yes	****	<0,0001
S. enterica vs. all together	6.667	-0,1352 to 13,47	No	ns	0.0578
S. enterica vs. E. coli OP50	31	25,11 to 36,89	Yes	****	<0,0001
S. enterica vs. E. coli HT115	-13.5	-19,39 to -7,609	Yes	****	<0,0001
S. sp./ B. pumilus vs. S. sp./ S. enterica	17.67	10,86 to 24,47	Yes	****	<0,0001
S. sp./ B. pumilus vs. B. pumilus/ S. enterica	-24.67	-31,47 to -17,86	Yes	****	<0,0001
S. sp./ B. pumilus vs. all together	10	3,198 to 16,80	Yes	**	0.0012
S. sp./ B. pumilus vs. E. coli OP50	34.33	28,44 to 40,22	Yes	****	<0,0001
S. sp./ B. pumilus vs. E. coli HT115	-10.17	-16,06 to -4,276	Yes	***	0.0001
S. sp./ S. enterica vs. B. pumilus/ S. enterica	-42.33	-49,14 to -35,53	Yes	****	<0,0001
S. sp./ S. enterica vs. all together	-7.667	-14,47 to -0,8648	Yes	*	0.019
S. sp./ S. enterica vs. E. coli OP50	16.67	10,78 to 22,56	Yes	****	<0,0001
S. sp./ S. enterica vs. E. coli HT115	-27.83	-33,72 to -21,94	Yes	****	<0,0001
B. pumilus/ S. enterica vs. all together	34.67	27,86 to 41,47	Yes	****	<0,0001
B. pumilus/ S. enterica vs. E. coli OP50	59	53,11 to 64,89	Yes	****	<0,0001
B. pumilus/ S. enterica vs. E. coli HT115	14.5	8,609 to 20,39	Yes	****	<0,0001
all together vs. E. coli OP50	24.33	18,44 to 30,22	Yes	****	<0,0001
all together vs. E. coli HT115	-20.17	-26,06 to -14,28	Yes	****	<0,0001
E. coli OP50 vs. E. coli HT115	-44.5	-49,31 to -39,69	Yes	****	<0,0001
Figure 3B
One-way ANOVA
ANOVA table	SS	DF	MS	F (DFn, DFd)	P value
Treatment (between columns)	807.3	8	100.9	F (8, 18) = 681,2	P<0,0001
Residual (within columns)	2.667	18	0.1481
Total	810	26
Post hoc analyses
Tukey's multiple comparisons test	Mean Diff,	95,00% CI of diff,	Below threshold?	Summary	Adjusted P Value
Stenotrophomonas sp. vs. B. pumilus	12.67	11,57 to 13,77	Yes	****	<0,0001
Stenotrophomonas sp. vs. S. enterica	3.333	2,232 to 4,434	Yes	****	<0,0001
Stenotrophomonas sp. vs. S. sp./ B. pumilus	9.333	8,232 to 10,43	Yes	****	<0,0001
Stenotrophomonas sp. vs. S. sp./ S. enterica	2.333	1,232 to 3,434	Yes	****	<0,0001
Stenotrophomonas sp. vs. B. pumilus/ S. enterica	17	15,90 to 18,10	Yes	****	<0,0001
Stenotrophomonas sp. vs. all together	3.333	2,232 to 4,434	Yes	****	<0,0001
Stenotrophomonas sp. vs. E. coli OP50	5.333	4,232 to 6,434	Yes	****	<0,0001
Stenotrophomonas sp. vs. E. coli HT115	0.6667	-0,4345 to 1,768	No	ns	0.4898
B. pumilus vs. S. enterica	-9.333	-10,43 to -8,232	Yes	****	<0,0001
B. pumilus vs. S. sp./ B. pumilus	-3.333	-4,434 to -2,232	Yes	****	<0,0001
B. pumilus vs. S. sp./ S. enterica	-10.33	-11,43 to -9,232	Yes	****	<0,0001
B. pumilus vs. B. pumilus/ S. enterica	4.333	3,232 to 5,434	Yes	****	<0,0001
B. pumilus vs. all together	-9.333	-10,43 to -8,232	Yes	****	<0,0001
B. pumilus vs. E. coli OP50	-7.333	-8,434 to -6,232	Yes	****	<0,0001
B. pumilus vs. E. coli HT115	-12	-13,10 to -10,90	Yes	****	<0,0001
S. enterica vs. S. sp./ B. pumilus	6	4,899 to 7,101	Yes	****	<0,0001
S. enterica vs. S. sp./ S. enterica	-1	-2,101 to 0,1012	No	ns	0.0924
S. enterica vs. B. pumilus/ S. enterica	13.67	12,57 to 14,77	Yes	****	<0,0001
S. enterica vs. all together	0	-1,101 to 1,101	No	ns	>0,9999
S. enterica vs. E. coli OP50	2	0,8988 to 3,101	Yes	***	0.0001
S. enterica vs. E. coli HT115	-2.667	-3,768 to -1,566	Yes	****	<0,0001
S. sp./ B. pumilus vs. S. sp./ S. enterica	-7	-8,101 to -5,899	Yes	****	<0,0001
S. sp./ B. pumilus vs. B. pumilus/ S. enterica	7.667	6,566 to 8,768	Yes	****	<0,0001
S. sp./ B. pumilus vs. all together	-6	-7,101 to -4,899	Yes	****	<0,0001
S. sp./ B. pumilus vs. E. coli OP50	-4	-5,101 to -2,899	Yes	****	<0,0001
S. sp./ B. pumilus vs. E. coli HT115	-8.667	-9,768 to -7,566	Yes	****	<0,0001
S. sp./ S. enterica vs. B. pumilus/ S. enterica	14.67	13,57 to 15,77	Yes	****	<0,0001
S. sp./ S. enterica vs. all together	1	-0,1012 to 2,101	No	ns	0.0924
S. sp./ S. enterica vs. E. coli OP50	3	1,899 to 4,101	Yes	****	<0,0001
S. sp./ S. enterica vs. E. coli HT115	-1.667	-2,768 to -0,5655	Yes	**	0.0013
B. pumilus/ S. enterica vs. all together	-13.67	-14,77 to -12,57	Yes	****	<0,0001
B. pumilus/ S. enterica vs. E. coli OP50	-11.67	-12,77 to -10,57	Yes	****	<0,0001
B. pumilus/ S. enterica vs. E. coli HT115	-16.33	-17,43 to -15,23	Yes	****	<0,0001
all together vs. E. coli OP50	2	0,8988 to 3,101	Yes	***	0.0001
all together vs. E. coli HT115	-2.667	-3,768 to -1,566	Yes	****	<0,0001
E. coli OP50 vs. E. coli HT115	-4.667	-5,768 to -3,566	Yes	****	<0,0001
Figure 3C
Simple Linear Regression
Best-fit values
Slope	-4.438
Y-intercept	473.8
X-intercept	106.8
1/slope	-0.2253
Std. Error
Slope	1.257
Y-intercept	55.12
95% Confidence Intervals
Slope	-7,668 to -1,207
Y-intercept	332,1 to 615,4
X-intercept	79,90 to 276,2
Goodness of Fit
R squared	0.7138
Sy.x	19.27
Is slope significantly non-zero?
F	12.47
DFn, DFd	1, 5
P value	0.0167
Deviation from zero?	Significant
Equation	Y = -4,438*X + 473,8
Pearson r
r	-0.8449
95% confidence interval	-0,9766 to -0,2524
R squared	0.7138
P value
P (two-tailed)	0.0167
P value summary	*
Significant? (alpha = 0.05)	Yes

## Sheet: Sheet 3
Figure 4A
One-way ANOVA
ANOVA table	SS	DF	MS	F (DFn, DFd)	P value
Treatment (between columns)	6198	6	1033	F (6, 14) = 771,1	P<0,0001
Residual (within columns)	18.75	14	1.34
Total	6216	20
Post hoc analyses
Tukey's multiple comparisons test	Mean Diff,	95,00% CI of diff,	Below threshold?	Summary	Adjusted P Value
Stenotrophomonas sp. vs. B. pumilus	28.87	25,64 to 32,09	Yes	****	<0,0001
Stenotrophomonas sp. vs. S. enterica	-8.267	-11,49 to -5,040	Yes	****	<0,0001
Stenotrophomonas sp. vs. S. sp./ B. pumilus	33.57	30,34 to 36,79	Yes	****	<0,0001
Stenotrophomonas sp. vs. S. sp./ S. enterica	-7.733	-10,96 to -4,507	Yes	****	<0,0001
Stenotrophomonas sp. vs. B. pumilus/ S. enterica	21.9	18,67 to 25,13	Yes	****	<0,0001
Stenotrophomonas sp. vs. all together	-6.567	-9,793 to -3,340	Yes	***	0.0001
B. pumilus vs. S. enterica	-37.13	-40,36 to -33,91	Yes	****	<0,0001
B. pumilus vs. S. sp./ B. pumilus	4.7	1,473 to 7,927	Yes	**	0.003
B. pumilus vs. S. sp./ S. enterica	-36.6	-39,83 to -33,37	Yes	****	<0,0001
B. pumilus vs. B. pumilus/ S. enterica	-6.967	-10,19 to -3,740	Yes	****	<0,0001
B. pumilus vs. all together	-35.43	-38,66 to -32,21	Yes	****	<0,0001
S. enterica vs. S. sp./ B. pumilus	41.83	38,61 to 45,06	Yes	****	<0,0001
S. enterica vs. S. sp./ S. enterica	0.5333	-2,693 to 3,760	No	ns	0.9969
S. enterica vs. B. pumilus/ S. enterica	30.17	26,94 to 33,39	Yes	****	<0,0001
S. enterica vs. all together	1.7	-1,527 to 4,927	No	ns	0.5689
S. sp./ B. pumilus vs. S. sp./ S. enterica	-41.3	-44,53 to -38,07	Yes	****	<0,0001
S. sp./ B. pumilus vs. B. pumilus/ S. enterica	-11.67	-14,89 to -8,440	Yes	****	<0,0001
S. sp./ B. pumilus vs. all together	-40.13	-43,36 to -36,91	Yes	****	<0,0001
S. sp./ S. enterica vs. B. pumilus/ S. enterica	29.63	26,41 to 32,86	Yes	****	<0,0001
S. sp./ S. enterica vs. all together	1.167	-2,060 to 4,393	No	ns	0.8693
B. pumilus/ S. enterica vs. all together	-28.47	-31,69 to -25,24	Yes	****	<0,0001
Figure 4B
One-way ANOVA
ANOVA table	SS	DF	MS	F (DFn, DFd)	P value
Treatment (between columns)	13968	4	3492	F (4, 66) = 18,46	P<0,0001
Residual (within columns)	12484	66	189.1
Total	26451	70
Post hoc analyses
Tukey's multiple comparisons test	Mean Diff,	95,00% CI of diff,	Below threshold?	Summary	Adjusted P Value
C. aquatica vs. E. coli OP50	-42.61	-58,36 to -26,86	Yes	****	<0,0001
C. aquatica vs. Stenotrophomonas sp.	-32.62	-46,70 to -18,53	Yes	****	<0,0001
C. aquatica vs. B. pumilus	-29.74	-43,60 to -15,88	Yes	****	<0,0001
C. aquatica vs. S. enterica	-20.13	-34,22 to -6,050	Yes	**	0.0014
E. coli OP50 vs. Stenotrophomonas sp.	9.992	-5,755 to 25,74	No	ns	0.394
E. coli OP50 vs. B. pumilus	12.87	-2,681 to 28,42	No	ns	0.1512
E. coli OP50 vs. S. enterica	22.48	6,728 to 38,22	Yes	**	0.0015
Stenotrophomonas sp. vs. B. pumilus	2.877	-10,99 to 16,74	No	ns	0.9773
Stenotrophomonas sp. vs. S. enterica	12.48	-1,601 to 26,57	No	ns	0.1063
B. pumilus vs. S. enterica	9.607	-4,256 to 23,47	No	ns	0.3051

## Sheet: Sheet 4
Figure 5A
One-way ANOVA
ANOVA table	SS	DF	MS	F (DFn, DFd)	P value
Treatment (between columns)	715.9	7	102.3	F (7, 18) = 5,817	P=0,0012
Residual (within columns)	316.5	18	17.58
Total	1032	25
Post hoc analyses
Dunnett's multiple comparisons test	Mean Diff,	95,00% CI of diff,	Below threshold?	Summary	Adjusted P Value
Stenotrophomonas sp. vs. B. pumilus	-14.03	-23,89 to -4,180	Yes	**	0.0038
Stenotrophomonas sp. vs. S. enterica	1.567	-8,287 to 11,42	No	ns	0.9957
Stenotrophomonas sp. vs. S. sp./ B. pumilus co-cultured	-3.533	-13,39 to 6,320	No	ns	0.8279
Stenotrophomonas sp. vs. Column F	-11.58	-20,39 to -2,767	Yes	**	0.0076
Stenotrophomonas sp. vs. S. sp./ S. enterica	-4.3	-14,15 to 5,554	No	ns	0.6845
Stenotrophomonas sp. vs. B. pumilus/ S. enterica	-9.667	-19,52 to 0,1871	No	ns	0.0558
Stenotrophomonas sp. vs. all together	-3.433	-13,29 to 6,420	No	ns	0.8445
Figure 5B
One-way ANOVA
ANOVA table	SS	DF	MS	F (DFn, DFd)	P value
Treatment (between columns)	8193	6	1365	F (6, 14) = 415,6	P<0,0001
Residual (within columns)	46	14	3.286
Total	8239	20
Post hoc analyses
Tukey's multiple comparisons test	Mean Diff,	95,00% CI of diff,	Below threshold?	Summary	Adjusted P Value
Stenotrophomonas sp. vs. B. pumilus	-44.33	-49,39 to -39,28	Yes	****	<0,0001
Stenotrophomonas sp. vs. S. enterica	-9.667	-14,72 to -4,613	Yes	***	0.0002
Stenotrophomonas sp. vs. S. sp./ B. pumilus	0	-5,054 to 5,054	No	ns	>0,9999
Stenotrophomonas sp. vs. S. sp./ S. enterica	-9	-14,05 to -3,946	Yes	***	0.0004
Stenotrophomonas sp. vs. B. pumilus/ S. enterica	-53.33	-58,39 to -48,28	Yes	****	<0,0001
Stenotrophomonas sp. vs. all together	-21	-26,05 to -15,95	Yes	****	<0,0001
B. pumilus vs. S. enterica	34.67	29,61 to 39,72	Yes	****	<0,0001
B. pumilus vs. S. sp./ B. pumilus	44.33	39,28 to 49,39	Yes	****	<0,0001
B. pumilus vs. S. sp./ S. enterica	35.33	30,28 to 40,39	Yes	****	<0,0001
B. pumilus vs. B. pumilus/ S. enterica	-9	-14,05 to -3,946	Yes	***	0.0004
B. pumilus vs. all together	23.33	18,28 to 28,39	Yes	****	<0,0001
S. enterica vs. S. sp./ B. pumilus	9.667	4,613 to 14,72	Yes	***	0.0002
S. enterica vs. S. sp./ S. enterica	0.6667	-4,387 to 5,720	No	ns	0.9991
S. enterica vs. B. pumilus/ S. enterica	-43.67	-48,72 to -38,61	Yes	****	<0,0001
S. enterica vs. all together	-11.33	-16,39 to -6,280	Yes	****	<0,0001
S. sp./ B. pumilus vs. S. sp./ S. enterica	-9	-14,05 to -3,946	Yes	***	0.0004
S. sp./ B. pumilus vs. B. pumilus/ S. enterica	-53.33	-58,39 to -48,28	Yes	****	<0,0001
S. sp./ B. pumilus vs. all together	-21	-26,05 to -15,95	Yes	****	<0,0001
S. sp./ S. enterica vs. B. pumilus/ S. enterica	-44.33	-49,39 to -39,28	Yes	****	<0,0001
S. sp./ S. enterica vs. all together	-12	-17,05 to -6,946	Yes	****	<0,0001
B. pumilus/ S. enterica vs. all together	32.33	27,28 to 37,39	Yes	****	<0,0001

## Sheet: Sheet 5
Figure 7E
One-way ANOVA
ANOVA table	SS	DF	MS	F (DFn, DFd)	P value
Treatment (between columns)	1997	5	399.3	F (5, 12) = 36,23	P<0,0001
Residual (within columns)	132.3	12	11.02
Total	2129	17
Post hoc analyses
Šídák's multiple comparisons test	Mean Diff,	95,00% CI of diff,	Below threshold?	Summary	Adjusted P Value
control vs. Ethanol	2.249	-7,606 to 12,10	No	ns	0.9997
control vs. NAD+	-25.13	-34,99 to -15,28	Yes	****	<0,0001
control vs. control	0	-9,855 to 9,855	No	ns	>0,9999
control vs. Ethanol	0.3596	-9,496 to 10,22	No	ns	>0,9999
control vs. NAD+	-17	-26,86 to -7,145	Yes	***	0.0006
Ethanol vs. NAD+	-27.38	-37,24 to -17,53	Yes	****	<0,0001
Ethanol vs. control	-2.249	-12,10 to 7,606	No	ns	0.9997
Ethanol vs. Ethanol	-1.89	-11,75 to 7,966	No	ns	>0,9999
Ethanol vs. NAD+	-19.25	-29,10 to -9,394	Yes	***	0.0002
NAD+ vs. control	25.13	15,28 to 34,99	Yes	****	<0,0001
NAD+ vs. Ethanol	25.49	15,64 to 35,35	Yes	****	<0,0001
NAD+ vs. NAD+	8.133	-1,722 to 17,99	No	ns	0.1536
control vs. Ethanol	0.3596	-9,496 to 10,22	No	ns	>0,9999
control vs. NAD+	-17	-26,86 to -7,145	Yes	***	0.0006
Ethanol vs. NAD+	-17.36	-27,22 to -7,504	Yes	***	0.0005
Figure 7F
One-way ANOVA
ANOVA table	SS	DF	MS	F (DFn, DFd)	P value
Treatment (between columns)	1074	9	119.3	F (9, 22) = 28,38	P<0,0001
Residual (within columns)	92.49	22	4.204
Total	1166	31
Post hoc analyses
Šídák's multiple comparisons test		Mean Diff,	95,00% CI of diff,	Below threshold?	Summary	Adjusted P Value
E. coli OP50	- vs. +	-13.23	-17,94 to -8,529	Yes	****	<0,0001
Stenotrophomonas sp.	- vs. +	-10.8	-15,50 to -6,096	Yes	****	<0,0001
B. pumilus	- vs. +	-5.033	-9,737 to -0,3293	Yes	*	0.0321
S. sp. / B. pumilus co-cultured	- vs. +	-5.033	-9,737 to -0,3293	Yes	*	0.0321
S. sp. / B. pumilus grown separated	- vs. +	4.12	-0,08745 to 8,327	No	ns	0.0569

## Sheet: Sheet 6
Figure S6A
One-way ANOVA
ANOVA table	SS	DF	MS	F (DFn, DFd)	P value
Treatment (between columns)	18.11	4	4.526	F (4, 10) = 0,8200	P=0,5411
Residual (within columns)	55.2	10	5.52
Total	73.31	14
Post hoc analyses
Dunnett's multiple comparisons test	Mean Diff,	95,00% CI of diff,	Below threshold?	Summary	Adjusted P Value
0 vs. 1	2.222	-3,323 to 7,767	No	ns	0.6175
0 vs. 10	2.294	-3,251 to 7,839	No	ns	0.5939
0 vs. 100	2.361	-3,184 to 7,906	No	ns	0.5718
0 vs. 500	3.333	-2,212 to 8,878	No	ns	0.3012
Figure S6B
One-way ANOVA
ANOVA table	SS	DF	MS	F (DFn, DFd)	P value
Treatment (between columns)	36.81	4	9.203	F (4, 10) = 0,6372	P=0,6477
Residual (within columns)	144.4	10	14.44
Total	181.2	14
Post hoc analyses
Dunnett's multiple comparisons test	Mean Diff,	95,00% CI of diff,	Below threshold?	Summary	Adjusted P Value
0 vs. 1	2.186	-6,783 to 11,16	No	ns	0.8864
0 vs. 10	0.3682	-8,601 to 9,337	No	ns	0.9998
0 vs. 100	4.409	-4,560 to 13,38	No	ns	0.4581
0 vs. 500	1.964	-7,005 to 10,93	No	ns	0.9175
